# Supplementary material for: Shotgun Metagenomics Identifies in a Cross‐Sectional Setting Improved Plaque Microbiome Biomarkers for Peri‐Implant Diseases
Source: J Clin Periodontol. 2025 Jun 4;52(7):999–1010. doi: 10.1111/jcpe.14121 (PMC12176464; doi:10.1111/jcpe.14121)
Supplement: Supplementary file 4 — Table S1. Characteristics of dental implants excluded during quality‐control (n = 11). Table S2. Characteristics of the test dental implants analysed (n = 79). Table S3. Characteristics of the contralateral dental implants/teeth analysed (n = 59). Table S4. Metadata of implants analysed (n = 79). [file JCPE-52-999-s002.xlsx]

## Sheet: Table 1
		Healthy	Mucositis	Peri-implantitis	p-value
	No. of subjects	31	25	31	-
	Age (mean (SD))	61.6 (9.1)	62.5 (11.3)	62.8 (9.8)	.89
	Sex (M/F)	18/13	10/15	18/13	.31
	History of periodontitis (Y/N)	8/23	2023-12-13	17/14	.06
	Smoking (Y/N)	2/29	7/18	7/24	.09
	Diabetes cases	2	0	3	.30
	No. of implants (mean (SD))	3.7 (3.0)	4.0 (2.2)	4.4 (3.1)	.60
	No. of teeth (mean (SD))	20.8 (7.1)	18.3 (8.3)	16.9 (8.4)	.16
	Previous peri-implantitis (Y/N)	2/26	3/18	8/22	.13
	Frequency of home oral care (mean (SD))	2.0	2.4	2.0	.07

## Sheet: Table S1
		Healthy	Mucositis	Peri-implantitis
	No. of excluded implants	8	1	2
	Mean periodontal pocket depth (mean (SD))	2.6 (1.0)	5.5	6.1 (0.2)
	Bleeding on probing (Y/N)
	Mesial	2023-04-03	1/0	2023-01-01
	Buccal	2023-05-02	1/0	2/0
	Distal	0/7	1/0	2/0
	Lingual	2023-06-01	1/0	2023-01-01
	Suppuration (Y/N)
	Mesial	0/7	0/1	2023-01-01
	Buccal	0/7	0/1	0/2
	Distal	0/7	0/1	0/2
	Lingual	0/7	0/1	0/2
	Plaque index (Y/N)
	Mesial	2023-05-02	0/1	2023-01-01
	Buccal	2023-05-02	0/1	2023-01-01
	Distal	0/7	0/1	2023-01-01
	Lingual	2023-05-02	0/1	2023-01-01
	Bone loss (mean (SD))
	Mesial	0.7 (1.2)	NA	5.5 (0.7)
	Distal	0.5 (1.2)	NA	5.5 (0.7)

## Sheet: Table S2
		Healthy	Mucositis	Peri-implantitis	p-value
	No. of test implants	26	24	29	-
	Mean periodontal pocket depth (mean (SD))	3.0 (0.8)	4.1 (1.1)	6.8 (2.1)	<.001
	Bleeding on probing (Y/N)
	Mesial	3/21	19/2	2023-04-23	<.001
	Buccal	2/22	14/7	2023-06-21	<.001
	Distal	1/23	2023-05-16	2023-06-21	<.001
	Lingual	2/22	14/7	19/8	<.001
	Suppuration (Y/N)
	Mesial	0/24	1/20	16/11	<.001
	Buccal	0/24	2/19	15/12	<.001
	Distal	0/24	0/21	10/17	<.001
	Lingual	0/24	0/21	8/19	<.001
	Plaque index (Y/N)
	Mesial	1/17	6/7	6/10	.02
	Buccal	1/17	6/7	5/11	.03
	Distal	0/18	4/9	5/11	.03
	Lingual	3/15	3/10	5/11	.60
	Bone loss (mean (SD))
	Mesial	0.1 (0.4)	0.8 (1.7)	5.0 (2.4)	<.001
	Distal	0.0 (0.2)	0.3 (0.6)	5.7 (2.9)	<.001

## Sheet: Table S3
			Contralateral implant			Contralateral tooth
		Healthy	Mucositis	Peri-implantitis	Healthy	Mucositis	Peri-implantitis
	No. of sites	3	7	9	16	11	13
	Mean periodontal pocket depth (mean (SD))	2.5 (0.6)	3.7 (1.1)	2.9 (0.8)	2.5 (0.5)	3.1 (1.1)	2.8 (1.2)
	Bleeding on probing (Y/N)
	Mesial	2/1	0/7	2/6	2/12	3/6	4/9
	Buccal	0/3	1/6	2/6	1/13	0/9	2/11
	Distal	0/3	1/6	2/6	1/13	3/6	4/9
	Lingual	0/3	0/7	0/8	1/13	0/9	1/12
	Suppuration (Y/N)
	Mesial	0/3	0/7	0/8	0/14	0/9	1/12
	Buccal	0/3	0/7	0/8	0/14	0/9	0/13
	Distal	0/3	0/7	0/8	0/14	0/9	0/13
	Lingual	0/3	0/7	0/8	0/14	0/9	0/13
	Plaque index (Y/N)
	Mesial	0/1	1/2	1/2	0/4	0/1	2/3
	Buccal	0/1	0/3	0/3	0/4	0/1	1/4
	Distal	0/1	1/2	2/1	0/4	0/1	0/5
	Lingual	1/0	1/2	1/2	1/3	0/1	0/5
	Bone loss (mean (SD))
	Mesial	0.0 (0.0)	0.4 (0.9)	0.8 (1.1)	0.3 (0.6)	0.0 (NA)	4 (NA)
	Distal	0.3 (0.6)	0.2 (0.4)	1.3 (1.3)	0.0 (0.0)	0.0 (NA)	NA

## Sheet: Table S4
sampleID	sex	age	study_group	year_of_implantation	implant_disease_status	sample_type	smoker	ever_smoker	history_of_periodontitis	diabetes	mean_pocket_depth	bleeding_on_probing_M	bleeding_on_probing__B	bleeding_on_probing__D	bleeding_on_probing__L	suppuration_M	suppuration_B	suppuration_D	suppuration_L	plaque_index_M	plaque_index_B	plaque_index_D	plaque_index_L	bone_loss_m	bone_loss_d	previous_periimplantitis	num_of_implants	num_remaining_teeth	site	implant_type	implant_brand
PG_101SPI_T0	female	52	healthy	2015	yes	implant	no	yes	yes	no	3.5	no	no	no	no	no	no	no	no	no	no	no	no	0	0	no	3	23	15	Astra Osseospeed EV	Astra Tech
PG_104SPI_T0	female	45	healthy	2011	yes	implant	no	no	no	no	3.5	no	no	no	no	no	no	no	no	no	no	no	no	0	0	no	5	22	14	Astra Osseospeed TX	Astra Tech
PG_105SPI_T0	male	77	healthy	2007	yes	implant	no	no	yes	no	3	no	no	no	no	no	no	no	no	no	no	no	yes	0	0	no	2	21	14	Astra Osseospeed TX	Astra Tech
PG_122SPI_T0	male	64	healthy	2007	yes	implant	no	no	no	no	3	no	no	no	no	no	no	no	no	no	no	no	no	0	0	no	2	23	17	Astra Osseospeed TX	Astra Tech
PG_123SPI_T0	female	58	healthy	2005	yes	implant	no	no	no	no	03:25:00	no	no	no	no	no	no	no	no	no	no	no	no	2	0	no	3	21	16	Astra Tioblast	Astra Tech
PG_124SPI_T0	female	62	healthy	1992	yes	implant	no	no	no	no	2.5	no	no	no	no	no	no	no	no	no	no	no	no	0	0	no	2	26	37	Calcitec integral omniloc	Calcitek
PG_128SPI_T0	female	74	healthy	2010	yes	implant	no	no	no	no	3.5	yes	no	no	no	no	no	no	no	no	no	no	no	0	0	no	4	18	46	Astra Osseospeed TX	Astra Tech
PG_129SPI_T0	male	68	healthy	2008	yes	implant	no	no	no	no	4	no	no	no	no	no	no	no	no	no	no	no	no	0	0	no	1	27	36	Astra Osseospeed TX	Astra Tech
PG_131SPI_T0	male	52	healthy	2014	yes	implant	no	no	no	no	4	yes	no	no	no	no	no	no	no	no	no	no	no	0	0	no	1	26	46	Astra Osseospeed TX	Astra Tech
PG_132SPI_T0	male	54	healthy	2007	yes	implant	no	no	no	no	2	no	yes	no	no	no	no	no	no	no	no	no	no	0	0	no	1	30	35	Astra Osseospeed TX	Astra Tech
PG_143SPI_T0	male	52	healthy	2005	yes	implant	no	yes	no	no	2.5	no	no	no	no	no	no	no	no	no	no	no	no	0	0	no	2	24	47	Astra Tioblast	Astra Tech
PG_144SPI_T0	female	66	healthy	2012	yes	implant	yes	yes	no	no	3	no	yes	no	no	no	no	no	no	no	no	no	no	0	0	no	5	16	15	Astra Osseospeed TX	Astra Tech
PG_147SPI_T0	male	70	healthy	2015	yes	implant	no	no	yes	no	4.5	no	no	no	no	no	no	no	no	no	no	no	no	0	0	no	1	22	22	Astra Osseospeed EV	Astra Tech
PG_148SPI_T0	female	77	healthy	2004	yes	implant	yes	yes	no	no	2.5	no	no	no	no	no	no	no	no	no	no	no	no	0	0	no	6	18	45	Astra Tioblast	Astra Tech
PG_161SPI_T0	male	56	healthy	2002	yes	implant	no	no	no	no	3	no	no	no	yes	no	no	no	no	no	no	no	no	1	1	no	5	18	15	Nobel	NobelBiocare
PG_162SPI_T0	male	73	healthy	2007	yes	implant	no	no	no	no	3	no	no	no	yes	no	no	no	no	yes	no	no	yes	0	0	no	12	7	16	Nobel	NobelBiocare
PG_163SPI_T0	female	62	healthy	2002	yes	implant	no	yes	yes	no	3.5	no	no	no	no	no	no	no	no	yes	no	yes	no	0	0	no	2	24	23	Nobel	NobelBiocare
PG_164SPI_T0	male	54	healthy	1998	yes	implant	no	no	yes	no	4	no	no	no	no	no	no	no	no	no	no	no	no	0	0	no	3	23	24	Nobel	NobelBiocare
PG_184SPI_T0	male	63	healthy	2007	yes	implant	no	no	no	no	02:25:00	no	no	no	no	no	no	no	no	no	yes	no	yes	0	0	no	5	15	24	Astra Osseospeed TX	Astra Tech
PG_185SPI_T0	male	58	healthy	Unknown	yes	implant	no	no	no	no	03:15:00	no	no	no	no	no	no	no	no	no	no	no	no	0	0	no	2	27	36	Unknown	Unknown
PG_187SPI_T0	male	62	healthy	2013	yes	implant	no	no	no	no	3	no	no	no	no	no	no	no	no	yes	no	no	no	0	0	no	3	24	36	Astra Osseospeed TX	Astra Tech
PG_189SPI_T0	male	63	healthy	Unknown	yes	implant	no	no	no	no	1	no	no	no	no	no	no	no	no	no	no	no	no	0	0	no	1	25	36	Unknown	Unknown
PG_191SPI_T0	male	45	healthy	Unknown	yes	implant	no	no	no	no	03:15:00	no	no	no	no	no	no	no	no	no	yes	no	yes	0	0	no	6	22	36	Unknown	Unknown
PG_401SPI_T0	female	71	healthy	2011	yes	implant	no	no	yes	no	2	yes	no	no	no	no	no	no	no	no	no	no	no	0	0	no	4	26	36	Nobel MK III	NobelBiocare
PG_149SPI_T0_R	female	53	healthy	2009	yes	implant	no	no	no	yes	03:25:00	no	no	no	no	no	no	no	no	no	no	no	no	0	0	no	3	27	15	Astra Osseospeed TX	Astra Tech
PG_186SPI_T0_R	female	65	healthy	2011	yes	implant	no	no	yes	no	01:25:00	no	no	no	no	no	no	no	no	no	no	no	no	0	0	no	1	29	36	Astra Osseospeed TX	Astra Tech
PG_125SPI_T0	male	59	mucositis	2012	yes	implant	yes	yes	no	no	3	yes	no	yes	no	no	no	no	no	no	no	no	no	0	0	no	1	25	46	Astra Osseospeed TX	Astra Tech
PG_201SPI_T0	male	73	mucositis	2009	yes	implant	no	no	yes	no	5.5	yes	no	yes	yes	no	no	no	no	no	no	no	no	0	0	no	1	26	25	Astra Osseospeed TX	Astra Tech
PG_221SPI_T0	male	72	mucositis	1999	yes	implant	no	no	no	no	05:15:00	yes	yes	yes	no	no	no	no	no	no	no	no	no	0	0	yes	3	20	14	Astra Tioblast	Astra Tech
PG_222SPI_T0	female	67	mucositis	2015	yes	implant	no	no	no	no	03:25:00	yes	yes	yes	yes	no	no	no	no	no	no	no	no	0	1	no	6	20	15	Astra Osseospeed EV	Astra Tech
PG_224SPI_T0	female	78	mucositis	2014	yes	implant	no	no	no	no	3	yes	no	yes	no	no	no	no	no	no	no	no	no	0	0	no	4	19	14	Astra Osseospeed TX	Astra Tech
PG_230SPI_T0	male	66	mucositis	1993	yes	implant	yes	yes	no	no	03:25:00	yes	no	no	yes	no	no	no	no	no	no	no	no	3	2	no	5	22	46	Calcitec integral omniloc	Calcitek
PG_241SPI_T0	male	57	mucositis	2014	yes	implant	no	yes	no	no	2.5	yes	no	yes	no	no	no	no	no	yes	no	yes	no	0	0	no	3	29	46	Astra Osseospeed TX	Astra Tech
PG_242SPI_T0	male	57	mucositis	2009	yes	implant	no	yes	no	no	4	yes	yes	yes	yes	yes	yes	no	no	yes	no	yes	yes	0	0	no	1	26	16	Astra Osseospeed TX	Astra Tech
PG_243SPI_T0	female	77	mucositis	2012	yes	implant	no	no	yes	no	5	yes	yes	yes	yes	no	no	no	no	yes	yes	yes	yes	0	0	no	4	9	11	Nobel	NobelBiocare
PG_261SPI_T0	male	66	mucositis	2009	yes	implant	no	no	yes	no	4.5	yes	yes	no	no	no	no	no	no	yes	yes	no	no	0	1	no	2	24	25	Nobel	NobelBiocare
PG_262SPI_T0	female	64	mucositis	2007	yes	implant	yes	yes	yes	no	05:25:00	yes	yes	yes	no	no	no	no	no	yes	no	yes	no	1	1	no	1	25	15	Nobel	NobelBiocare
PG_264SPI_T0	female	67	mucositis	2011	yes	implant	no	no	yes	no	05:15:00	no	yes	yes	yes	no	no	no	no	no	yes	yes	yes	1	1	no	4	18	45	Nobel	NobelBiocare
PG_281SPI_T0	female	71	mucositis	2012	yes	implant	no	no	no	no	04:15:00	yes	yes	yes	yes	no	no	no	no	yes	yes	yes	no	0	0	no	4	7	13	Astra Osseospeed TX	Astra Tech
PG_282SPI_T0	female	44	mucositis	2013	yes	implant	no	no	yes	no	04:15:00	no	no	yes	no	no	no	no	no	yes	no	yes	no	3	2.7	no	1	26	25	Unknown	Unknown
PG_283SPI_T0	female	73	mucositis	2006	yes	implant	no	no	no	no	04:15:00	yes	yes	yes	yes	no	no	no	no	yes	yes	yes	yes	2.4	3.2	no	8	13	36	Nobel	NobelBiocare
PG_284SPI_T0	female	55	mucositis	2013	yes	implant	yes	yes	no	no	02:25:00	no	yes	no	yes	no	no	no	no	no	yes	no	yes	0.4	1.3	no	5	18	46	Astra Osseospeed TX	Astra Tech
PG_285SPI_T0	male	47	mucositis	2015	yes	implant	yes	yes	yes	no	4	yes	yes	no	no	no	no	no	no	yes	yes	no	no	0	0	no	4	8	21	Astra Osseospeed EV	Astra Tech
PG_286SPI_T0	female	68	mucositis	2014	yes	implant	no	yes	yes	no	03:15:00	yes	yes	yes	yes	no	no	no	no	no	no	no	no	0	0	no	2	9	25	Eurotechnika	Eurotechnika
PG_287SPI_T0	female	57	mucositis	2008	yes	implant	yes	yes	yes	no	04:25:00	yes	yes	yes	yes	no	no	no	no	yes	no	no	yes	1.8	1.3	no	5	21	46	Unknown	Unknown
PG_381SPI_T0	female	43	mucositis	2011	yes	implant	no	no	no	no	6	yes	no	no	yes	no	no	no	no	yes	no	no	yes	5	3.5	no	3	26	26	Unknown	Unknown
PG_501SPI_T0	female	45	mucositis	2015	yes	implant	no	no	yes	no	2.5	yes	yes	yes	yes	no	no	no	no	yes	yes	yes	no	1.5	0	no	4	24	37	I-MAX	iMAX
PG_502SPI_T0	male	53	mucositis	2015	yes	implant	no	no	no	no	06:25:00	yes	yes	yes	yes	no	yes	no	no	yes	yes	yes	yes	0	0	no	1	31	37	Genesis	Implant Genesis
PG_503SPI_T0	female	86	mucositis	2009	yes	implant	no	no	yes	no	05:15:00	yes	yes	yes	yes	no	no	no	no	yes	no	no	yes	0	0	yes	9	0	35	Unknown	Unknown
PG_602SPI_T0	male	62	mucositis	2014	yes	implant	yes	yes	yes	no	03:15:00	yes	yes	no	no	no	no	no	no	yes	yes	no	no	1.5	1	yes	7	12	46	Astra Osseospeed TX	Astra Tech
PG_302SPI_T0	male	58	peri-implantitis	2009	yes	implant	no	no	yes	no	07:25:00	yes	yes	yes	yes	yes	yes	no	no	no	yes	yes	yes	4.4	4.1	no	3	18	36	Astra Osseospeed TX	Astra Tech
PG_303SPI_T0	female	78	peri-implantitis	2009	yes	implant	no	no	no	yes	10:15:00	yes	yes	yes	yes	yes	yes	yes	yes	no	yes	no	yes	4	3	no	6	0	14	Astra Osseospeed TX	Astra Tech
PG_304SPI_T0	female	65	peri-implantitis	2002	yes	implant	no	no	yes	no	6	yes	yes	yes	yes	yes	yes	no	no	no	no	no	no	4	4	no	4	11	16	Astra Tioblast	Astra Tech
PG_305SPI_T0	male	59	peri-implantitis	2000	yes	implant	no	no	yes	no	6.5	yes	yes	yes	yes	no	no	no	no	yes	yes	yes	yes	3	3	no	2	25	36	Astra Tioblast	Astra Tech
PG_321SPI_T0	male	72	peri-implantitis	1999	yes	implant	no	no	no	no	6.5	yes	yes	yes	yes	no	yes	no	no	no	no	no	no	7	7	yes	3	20	15	Astra Tioblast	Astra Tech
PG_322SPI_T0	female	76	peri-implantitis	2002	yes	implant	no	no	yes	no	7	yes	yes	no	no	yes	yes	yes	yes	yes	yes	no	no	7	5	yes	2	21	24	Astra Tioblast	Astra Tech
PG_323SPI_T0	male	59	peri-implantitis	2007	yes	implant	yes	yes	yes	no	7	yes	yes	yes	yes	yes	no	no	no	no	no	no	no	3	6	yes	7	2	23	Astra Osseospeed TX	Astra Tech
PG_324SPI_T0	male	43	peri-implantitis	2009	yes	implant	no	yes	no	no	08:25:00	yes	yes	yes	yes	yes	yes	no	no	no	no	no	no	5	5	no	3	22	37	Unknown	Unknown
PG_326SPI_T0	female	61	peri-implantitis	2009	yes	implant	yes	yes	no	no	11:25:00	yes	yes	yes	yes	yes	yes	yes	no	yes	no	no	yes	7	8	no	2	26	26	Astra Osseospeed TX	Astra Tech
PG_327SPI_T0	female	53	peri-implantitis	2011	yes	implant	no	no	no	no	05:15:00	yes	yes	yes	no	no	no	no	no	no	no	no	no	0	0	no	4	23	25	Astra Osseospeed TX	Astra Tech
PG_329SPI_T0	male	63	peri-implantitis	2002	yes	implant	no	no	yes	no	6	no	no	no	no	yes	yes	yes	yes	no	no	no	no	6	6	yes	6	20	37	Astra Tioblast	Astra Tech
PG_330SPI_T0	female	64	peri-implantitis	2001	yes	implant	no	no	yes	no	04:25:00	yes	no	no	no	no	no	no	no	no	no	no	no	5	5	no	3	19	46	Astra Tioblast	Astra Tech
PG_343SPI_T0	female	53	peri-implantitis	2004	yes	implant	no	no	no	no	6.5	yes	yes	yes	yes	no	no	no	no	no	no	no	no	7	4	no	1	22	25	Life Core One Stage Implant	Lifecore Prima
PG_345SPI_T0	male	62	peri-implantitis	2005	yes	implant	no	no	yes	no	10:15:00	yes	yes	yes	yes	no	no	no	no	yes	no	no	yes	8	12	no	7	22	14	Astra Tioblast	Astra Tech
PG_361SPI_T0	female	58	peri-implantitis	2007	yes	implant	no	no	no	no	5	yes	no	yes	no	yes	no	yes	no	yes	no	yes	no	2	5	no	1	26	25	Nobel	NobelBiocare
PG_382SPI_T0	male	68	peri-implantitis	2002	yes	implant	no	no	yes	no	06:15:00	yes	no	yes	yes	no	no	yes	yes	yes	yes	yes	yes	4.4	4.3	no	12	6	34	3i	Biomet 3i
PG_383SPI_T0	female	60	peri-implantitis	2011	yes	implant	no	no	no	no	4	yes	yes	yes	no	no	no	no	no	yes	yes	no	no	2	2	no	5	21	14	Leader	Leadrmedica
PG_384SPI_T0	male	71	peri-implantitis	2011	yes	implant	yes	yes	yes	no	6	yes	yes	no	no	no	yes	no	no	yes	yes	yes	no	3	4	yes	2	5	34	Astra Osseospeed TX	Astra Tech
PG_385SPI_T0	male	65	peri-implantitis	1996	yes	implant	yes	yes	yes	yes	06:25:00	no	no	yes	no	yes	yes	yes	yes	yes	no	yes	no	3.7	5.5	no	11	0	23	Nobel	NobelBiocare
PG_386SPI_T0	male	55	peri-implantitis	2011	yes	implant	no	no	no	no	13:15:00	yes	yes	yes	yes	yes	yes	no	no	yes	yes	yes	yes	10.9	11	no	1	27	21	Nobel	NobelBiocare
PG_387SPI_T0	male	57	peri-implantitis	2014	yes	implant	no	no	no	no	5	yes	yes	no	yes	no	yes	no	no	yes	no	no	yes	3.2	4.3	no	5	22	45	Astra Osseospeed TX	Astra Tech
PG_389SPI_T0	male	42	peri-implantitis	2010	yes	implant	yes	yes	no	no	6.5	yes	yes	yes	no	yes	yes	yes	no	yes	no	yes	no	4	4	no	2	25	37	Unknown	Unknown
PG_601SPI_T0	female	48	peri-implantitis	2009	yes	implant	yes	yes	yes	no	05:25:00	yes	yes	yes	yes	yes	yes	yes	no	yes	yes	yes	yes	2	2	yes	2	22	46	Unknown	Unknown
PG_306SPI_T0_R	male	77	peri-implantitis	2003	yes	implant	no	no	yes	yes	06:15:00	yes	yes	yes	yes	yes	no	no	no	no	no	no	no	4	5	no	3	16	23	Astra Tioblast	Astra Tech
PG_325SPI_T0_R	male	73	peri-implantitis	2003	yes	implant	no	yes	no	no	6	yes	yes	yes	yes	yes	yes	yes	yes	no	no	no	no	6	6	no	3	21	25	Astra Tioblast	Astra Tech
PG_341SPI_T0_R	male	80	peri-implantitis	2000	yes	impant	no	yes	yes	no	07:25:00	no	yes	no	yes	yes	yes	yes	yes	yes	yes	yes	yes	6	6	no	7	8	36	Astra Tioblast	Astra Tech
PG_342SPI_T0_R	female	67	peri-implantitis	2008	yes	implant	no	yes	yes	no	07:15:00	yes	yes	yes	yes	no	no	no	no	no	no	yes	yes	4.3	3.5	no	1	24	46	Astra Osseospeed TX	Astra Tech
PG_344SPI_T0_R	male	73	peri-implantitis	2011	yes	implant	no	no	no	no	4.5	no	no	no	yes	no	no	no	no	no	no	no	yes	2.3	2.3	no	2	23	46	Astra Osseospeed TX	Astra Tech
PG_363SPI_T0_R	female	66	peri-implantitis	2007	yes	implant	no	no	yes	no	07:15:00	yes	yes	yes	yes	yes	yes	no	yes	yes	yes	no	yes	6	6	yes	6	15	34	Nobel	NobelBiocare
